# Supplementary material for: Comparison of Diagnostic Performance Between CT and MRI for Detection of Cartilage Invasion and Tumor Staging in Patients with Laryngeal Cancer: A Systematic Review and Meta-Analysis
Source: Cancers (Basel). 2026 Feb 10;18(4):583. doi: 10.3390/cancers18040583 (PMC12938627; doi:10.3390/cancers18040583)
Supplement: Supplementary file 1 [file cancers-18-00583-s001.zip]

Archive with 1 entries (1 files):
- cancers-4119805-supplementary.pdf
